# Supplementary material for: Identification of serum glycobiomarkers for Hepatocellular Carcinoma using lectin microarrays
Source: Front Immunol. 2022 Oct 20;13:973993. doi: 10.3389/fimmu.2022.973993 (PMC9634732; doi:10.3389/fimmu.2022.973993)
Supplement: Supplementary file 1 [file Table_1.xlsx]

## Sheet: Sheet1
Table S1. Characteristics of 56 lectins
Gly	No	Sign	name	Preferred Surgar specificity	Inhibitor or Eluting Sugar
Fuc	1	LTL	Lotus tetragonolobus lectin	αFuc	L-Fuc
	2	PSA	Pisum sativum agglutinin	αMan,αGlc	MeαMan+MeαGlc
	3	LCA	Lens Culinaris Agglutinin	α-D-mannose and α-D-glucose. Fucose linked a(1,6) to core GlcNAc of N-linked glycopeptides to determine lectin activity	MeαMan+ MeαGlc
	4	UEA I	Ulex europaeus agglutinin I	αFuc	L-Fuc
	5	AAL	Aleuria aurantia lectin	Fucα6GlcNAc	L-Fuc
	6	LAL	Laburnum anagyroides Lectin (Gold Chain)	Best inhibitor is alpha-Me-L-Fucose among monosaccharides	Fuc alpha(1-2) Gal beta(1-4)Glu and Fuc alpha(1-2) Ga beta(1-4) Glc beta(1-6) GalNAc beta(1- 3)Gal]
	7	TL	Tulipa sp. Lectin (Tulip)	N-Acetylgalactosamine, Galactose, Fucose	Not inhibited by simple sugars. Fetuin, asialofetuin and thyroglobulin will inhibit agglutination
Sia	8	MAA	Maackia amurensis Lectin	Sialic acid α(2,3) Galactose	Not inhibited by simple sugars at < 50mM. Lactose and Sialic acid
	9	SNA,EBL	Sambucus nigra lectin	Neu5Acα6Gal/GalNAc	Lactose in buffered saline & acetic acid
	10	SSA	Salvia sclarea	NeuAc
	11	MAL II	Maackia amurensis lectin II	Neu5Acα3Galβ4GalNAc	Human Glycophorin
	12	SNA-I	Sambucus nigra (Elderberry Bark)	alpha 2,6 linked sialic acid residues	500mM lactose in buffered saline followed by 500mM lactose in acetic acid
Man	13	NPL,NPA	Narcissus pseudonarcissus (daffodil) lectin	αMan	MeαMan
	14	ConA	Con A Lectin	αMan,αGlc	MeαMan+MeαGlc
	15	GNL	Galanthus nivalis (snowdrop) lectin	αMan	MeαMan
	16	HHL,AL	Hippeastrum hybrid lectin	αMan	MeαMan
	17	CALSEPA	Calystega sepiem Lectin (Hedge Bindweed Rhizomes)	Maltose=Mannose>>Glucose	Methyl alpha-mannopyranoside (best inhibitor) > methyl alpha-glucoside > alpha-glucosides or alpha-glucoside modified at 2-position
	18	AMA	Arum maculatum Lectin (Lords and Ladies）	Man	Asialoglycoproteins containing N-acetyllactosamine> N-acetyllactosamine
	19	MNA-M	Morniga M Lectin (black elderberry)	Man	Mannose
	20	VFA	Vicia fava Lectin (Fava Bean)	Man	Mannose>Glucose>GlcNAc
	21	VVA mannose	Vicia villosa Lectin (Hairy Vetch, Mannose Specific)	Man	Mannose
	22	ASA	Allium sativum Lectin (Garlic)	Man	α(1, 3)-linked mannosyl units
GlcNAc	23	GSL II, BSL II	Griffonia (Bandeiraea) simplicifolia lectin II	α or β GlcNAc	Chitin hydrolysate or GlcNAc
	24	LEL, TL	Lycopersicon esculentum lectin	(GlcNAc) 2-4	Chitin hydrolysate
	25	STL, PL	Solanum tuberosum lectin	(GlcNAc) 2-4	Chitin hydrolysate
	26	UDA	Urtica dioica Lectin (Stinging Nettle)	GlcNAc	Oligomers of β(1,4)-linked N-Acetylglucosamine
	27	PWM,PWA	Phytolacca americana Lectin (Pokeweed)	GlcNAc (β1,4) GlcNAc oligomers & [Gal-(β1,4) GlcNAc]2	Oligomers ofβ(1,4)-linked N-Acetylglucosamine
	28	WGA	Triticum vulgare Lectin (Wheat Germ)	(GlcNAc-β-(1,4) GlcNAc)1-4>β GlcNAc>Neu5Ac	GlcNAcβ(1,4)GlcNAcβ(1,4)GlcNAc>GlcNAcβ(1,4)GlcNAc>GlcNAc>>Sialic acid>>GalNAc
	29	DSL	Datura stramonium lectin	(GlcNAc)2-4	Chitin hydrolysate
GalNAc	30	HPA	Helix pomation Lectin (Snail)	GalNAc	α N-Acetylgalactosamine > β N-Acetylglucosamine
	31	VVL, VVA	Vicia villosa lectin	GalNAc	GalNAc
	32	DBA	Dolichos biflorus agglutinin	αGalNAc	GalNAc
	33	SBA	Glycine max Lectin (Soybean)	α and β N-acetylgalactosamine > α and β galactose	terminal a α- and β-N-acetylgalactosamine > galactose
	34	PTL I,WBA I	Psophocarpus tetragonolobus lectin I	GalNAc, Gal	GalNAc
	35	WFA,WFL	Wisteria floribunda lectin	GalNAc	GalNAc , acetic acid
	36	CSA	Cytisus sessilifolius Lectin (Portugal Broom)	GalNAc	GalNAc>> Lactose, Melibiose > Galactose
	37	Black bean crude	Phaseolus vulgaris sp. Lectin	GalNAc>lactose>melibiose, galactose, sialic acid	N-Acetyl-D-galactosamine>>lactose>melibiose, galactose, sialic acid
	38	GSL-IA4	Pure Griffonia simplicifolia Lectin	α-GalNAc	N-Acetylgalactosamine > Gal α(1,3) Gal=Methyl-α-Galactoside > Galactose > Methyl-β-Galactoside
	39	IRA	lris hybrid Lectin (Dutch Iris)	N-Acetyl-D-Galactosamine	N-Acetyl-D-Galactosamine
	40	IAA	Iberis amara Lectin	GalNAc	Nominally, N-Acetylgalactosamine, but not inhibited by simple sugar
	41	HMA	Homarus americanus Lectin (Lobster)	αGalNAc, αFuc，Neu5Ac	N-Acetylneuraminic acid, N-Acetylgalactosamine
Gal	42	GHA	Glechoma hederacea Lectin (ground ivy)	Gal, methyl alpha-D-galactopyranoside, GalNAc	GalNAc
	43	MNA-G	Morniga G Lectin (black elderberry）	Gal	Galactose
	44	RCA I,RCA120	Ricinus communis agglutinin I	Gal	Gal or Lactose
	45	GSL I-B4 , BSL I-B4	GSL I - isolectin B4	αGal	Gal or Rafﬁnose
	46	EEL	Euonymus europaeus lectin	Galα3Gal	Lactose
	47	PNA	Arachis hypogaea Lectin (Peanut)	Terminal beta galactose	Lactose >β-galactose
Galβ3GalNAc	48	BPL	Bauhinia Purpurea Lectin	Galβ3GalNAc	100 mM lactose
	49	ABA	Agaricus bisporus Lectin (Mushroom)	Gal (β1,3)GalNAc	beta-D-Galactose (nominally). The lectin recognizes the structure Gal-GalNAc-serine (or threonine)
	50	Jacalin，AIA	Jacalin	Galβ3GalNAc	Gal or Melibiose
	51	ACL,ACA	Amaranthus caudatus lectin	Galβ3GalNAc	desialyzed fetuin
	52	MPL	Maclura pomifera lectin	Galβ3GalNAc	Gal
Galβ4GlcNAc	53	PHA-L	Phaseolus vulgaris Leucoagglutinin	Galβ4GlcNAcβ6(GlcNAcβ2Manα3)Manα3	bovine thyroglobulin, acetic acid
	54	PHA-E	Phaseolus vulgaris Erythroagglutinin	Galβ4GlcNAcβ2Manα6(GlcNAcβ4) (GlcNAcβ4Manα3) Manβ4	bovine thyroglobulin, acetic acid
	55	ECL	Erythrina cristagalli Lectin	Gal β(1,4)GlcNAc	N-acetyllactosamine > lactose > N-acetylgalactosamine > galactose
	56	MAL I	Maackia amurensis lectin I	Galβ4GlcNAc	Lactose
